# Supplementary material for: Cellular Responses during Morphological Transformation in Azospirillum brasilense and Its flcA Knockout Mutant
Source: PLoS One. 2014 Dec 12;9(12):e114435. doi: 10.1371/journal.pone.0114435 (PMC4264754; doi:10.1371/journal.pone.0114435)
Supplement: S2 Supporting Information — Mascot search output for identification of protein spots. Detailed mascot search output when NCBInr 20131020 database was searched using spectra from the LC-MS/MS data generated using tryptic digests of each of the 2D gel spots. This is an extension of the data summarized in Table 3 of the manuscript, and details the peptide sequences on which each of the protein identifications are based. Each of the proteins represented here are from Azospirillum brasilense. (XLS) [file pone.0114435.s002.xls]

## Sheet: Sheet1
Sample	regulated by FlcA	protein	ACCESSION	gi accession number	Protein Score	emPAI	Nominal mass (Mr)	Calculated pI	Protein sequence coverage	Peptide	Peptide Score	Precursor ion (m/z)	Function
0007	down	conserved protein of unknown function; putative signal transduction histidine kinase domain	YP_004985591	gi|392378431	791	4.24	22640	5.06	0.74	M.PLDIRVIELVASR.I	52	740.884	unknown
										R.VIELVASR.I	40	443.737
										R.ICHDLVSPVGAIR.N + Carbamidomethyl (C)	66	718.828
										R.NGLELIEEMEDEPAGGFMGEAVK.L + Oxidation (M)	94	1241.01
										K.LIEHSSGQADR.R	50	404.821
										K.LIEHSSGQADRR.L	29	684.819
										R.VFRLAYGLAGR.E	26	408.217
										R.LAYGLAGR.E	41	410.713
										R.LAYGLAGREQK.G	57	603.314
										R.EQKGFGDTR.S	33	519.207
										R.SSAQGLLEGGR.T	42	537.751
										R.TTLDWPAGVPNDQLAFK.R	38	936.899
										R.TTLDWPAGVPNDQLAFKR.G	30	1014.98
										R.FTITAAGRPGALKDESAAALAGTVAAADLTPR.S	27	771.626
										K.DESAAALAGTVAAADLTPR.S	80	900.423
										R.SIHAYMTGR.F	29	518.224
										R.SIHAYMTGR.F + Oxidation (M)	28	526.212
										R.SIHAYMTGRFAEDDGYR.V	18	497.949
										R.FAEDDGYR.V	42	486.686
0603	down	AtpD, ATP synthase, F1 sector, beta subunit	YP_005030604	gi|392381407	1463	4.85	50651	4.87	0.73	K.VLVLEVAQHLGESTVR.A	100	875.415	Produces ATP from ADP in the presence of a proton gradient across the membrane
										R.AIAMDSTDGLVR.G	89	624.779
										R.AIAMDSTDGLVR.G + Oxidation (M)	65	632.796
										R.AIAMDSTDGLVRGAEVTDTGAPIAVPVGPATLGR.I	21	1093.52
										R.GAEVTDTGAPIAVPVGPATLGR.I	112	1024.98
										R.IINVIGEPIDERGDVGAER.T	44	1026.5
										R.TLPIHR.A	43	368.692
										R.AAPDFVEQSTDAEVLITGIK.V	87	1052.47
										K.VIDLLAPYAK.G	59	551.753
										K.VIDLLAPYAKGGK.I	60	672.856
										K.GGKIGLFGGAGVGK.T	50	609.318
										K.IGLFGGAGVGK.T	51	488.232
										K.TVTIMELINNVAK.A	77	723.362
										K.TVTIMELINNVAK.A + Oxidation (M)	64	731.344
										K.AHGGVSVFAGVGER.T	66	671.771
										R.EGNDLYHEMIESGVIK.L	37	611.924
										R.EGNDLYHEMIESGVIKLDGPGSK.V	16	622.772
										K.VALVYGQMNEPPGAR.A	68	801.297
										K.VALVYGQMNEPPGAR.A + Oxidation (M)	77	809.342
										R.FTQAGSEVSALLGR.I	98	718.305
										R.IPSAVGYQPTLATDMGALQER.I	97	1109.48
										R.IPSAVGYQPTLATDMGALQER.I + Oxidation (M)	54	745.345
										R.IPSAVGYQPTLATDMGALQERITSTK.K	18	916.767
										K.KGSITSVQAIYVPADDLTDPAPATSFAHLDATTVLSR.S	18	957.948
										R.SIAEMAIFPAVDPLDSTSR.I	66	1010.4
										R.SIAEMAIFPAVDPLDSTSR.I + Oxidation (M)	30	679.295
										R.VVGEEHYTVAR.S	71	630.259
										R.VLQTYK.S	42	376.192
										K.SLQDIIAILGMDELSEEDKLVVAR.A	24	886.43
										R.FLSQPFHVAEVFTGTPGVLVSLEDTIK.G	27	977.812
0605	up	GatB, aspartyl/glutamyl-tRNA(Asn/Gln) amidotransferase subunit B	YP_004985711	gi|392378551	1398	2.31	53424	5.13	0.5	K.AQINLHSVFDR.K	44	433.861	Allows the formation of correctly charged Asn-tRNA(Asn) or Gln-tRNA(Gln) through the transamidation of misacylated Asp- tRNA(Asn) or Glu-tRNA(Gln) in organisms which lack either or both of asparaginyl-tRNA or glutaminyl-tRNA synthetases. The reaction takes place in the presence of glutamine and ATP through an activated phospho-Asp-tRNA(Asn) or phospho-Glu-tRNA(Gln)
										K.AQINLHSVFDRK.N	29	476.541
										R.TVGVTRLHLEQDAGK.S	18	541.947
										R.LHLEQDAGK.S	58	505.709
										K.SLHDQHPAK.T	40	516.736
										K.TYIDLNR.S	53	447.708
										R.SGVALMEIVSEPDMR.T	110	817.349
										R.SGVALMEIVSEPDMR.T + Oxidation (M)	69	825.356
										R.TAEEAGAYVR.K	58	533.726
										R.TAEEAGAYVRK.L	56	597.779
										R.YLGTCDGNMEEGSMR.C + Carbamidomethyl (C)	85	860.299
										R.CDVNVSVR.K + Carbamidomethyl (C)	42	474.67
										R.CEIKNVNSIR.F + Carbamidomethyl (C)	54	411.514
										K.NVNSIR.F	27	351.677
										R.FVMQAIEYEARR.Q	45	504.88
										R.LWDTTK.F	44	382.184
										R.SKEEAHDYR.Y	50	567.735
										K.TLPELPDDKK.A	27	578.287
										R.FISEYK.L	38	393.68
										K.LSPYDANVLVSEK.A	66	717.83
										K.LSPYDANVLVSEKAR.A	22	554.598
										K.ARADFYEAVAK.G	45	620.777
										R.ADFYEAVAK.G	53	507.193
										R.IAKEVFEAMFETGEKPADIVEK.K	18	827.713
										K.EVFEAMFETGEKPADIVEK.K	38	723.653
										K.EVFEAMFETGEKPADIVEKK.G	23	766.348
										R.QVTDTGAIESSIDAVLAANADK.V	107	1095
										K.LFGFFVGQVMK.A	40	636.814
										K.ATQGKANPALVNEILMAK.L	39	623.64
										K.ANPALVNEILMAK.L	61	692.298
										K.ANPALVNEILMAK.L + Oxidation (M)	72	700.323
0713	down	PuuA, gamma-Glu-putrescine synthase	YP_005031638	gi|392382441	860	0.89	50053	5.07	0.46	M.GFMEDFIK.K	32	493.706	Involved in the breakdown of putrescine via the biosynthesis of gamma-L-glutamylputrescine
										M.GFMEDFIKK.N	44	557.745
										R.ITEVECLVPDMSGIAR.G + Carbamidomethyl (C)	57	895.396
										R.GKIVPAEK.F	33	421.228
										K.IVPAEKFLR.I	33	536.799
										R.FVPWYEEPTAQVITDCVYADGSPVNFSPR.H + Carbamidomethyl (C)	59	1115.47
										K.RVLSLYEER.G	46	582.784
										R.VLSLYEER.G	59	504.721
										R.NLFSDANGADTPLFMSHIAGLQK.Y	49	816.365
										R.NLFSDANGADTPLFMSHIAGLQK.Y + Oxidation (M)	35	821.694
										K.YLPYAMPLLAPNVNSYR.R	30	991.46
										K.YLPYAMPLLAPNVNSYR.R + Oxidation (M)	26	666.639
										R.RLVPNSDAPINVHWGR.D	23	610.961
										R.LVPNSDAPINVHWGR.D	29	558.922
										R.LVPNSDAPINVHWGRDNR.T	16	687.311
										R.TTGLRVPVSPADSR.R	35	485.883
										R.VPVSPADSR.R	34	464.217
										R.LAFTLPR.H	47	409.218
										R.HQGDALQK.F	38	448.687
										K.FNACKPLKEVLGEK.F + Carbamidomethyl (C)	19	544.928
										K.FLDAVTCVK.E + Carbamidomethyl (C)	63	526.736
										K.FLDAVTCVKEAEYEAYHR.V + Carbamidomethyl (C)	28	734.307
										K.EAEYEAYHR.V	49	584.21
										R.VISSWERENLLLNV.-	40	836.409
1001	down	AhpC, alkyl hydroperoxide reductase, C subunit	YP_004985685	gi|392378525	421	10.3	20565	5.13	0.63	M.SLINTEIKPFK.A	73	645.271	Directly reduces organic hydroperoxides in its reduced dithiol form
										M.SLINTEIKPFKATAFK.G	29	603.312
										K.ATAFKGGK.F	27	390.194
										K.GGKFIDVSDADLK.G	29	455.552
										K.FIDVSDADLK.G	70	561.736
										K.FIDVSDADLKGK.W	83	654.297
										K.LGVEIYSVSTDTHFCHK.A + Carbamidomethyl (C)	58	996.911
										K.AWHDTSPAIGK.I	53	591.748
										R.NFEILIEEK.G	42	567.763
										R.NFEILIEEKGLADR.G	67	823.895
										K.GLADRGTFVVDPDGK.I	44	773.833
										R.GTFVVDPDGK.I	58	517.726
										K.AAQYVASHPGEVCPAK.W + Carbamidomethyl (C)	75	842.828
										K.AAQYVASHPGEVCPAKWEEGEK.T + Carbamidomethyl (C)	43	814.994
										K.TLAPSLDLVGK.I	48	557.268
										K.TLAPSLDLVGKI.-	56	613.78
1603	down	GlnA (Glutamine synthetase)	YP_005031273	gi|392382076	638	4.57	52042	5.19	0.74	M.SDISKVFDLIK.E	62	632.791	glutamate--ammonia ligase
										K.VFDLIK.E	40	367.687
										K.EHDVKYVDLR.F	41	637.268
										R.GKLHHTAQHVSTIDEDVFEDGIMFDGSSIAGWK.A	26	907.627
										K.LHHTAQHVSTIDEDVFEDGIMFDGSSIAGWK.A	72	1148.14
										K.LHHTAQHVSTIDEDVFEDGIMFDGSSIAGWK.A + Oxidation (M)	63	865.345
										K.AINESDMILQLDPTTAVMDPFSAQPTLNILCDVYEPSTGQPYAR.C + Carbamidomethyl (C); Oxidation (M)	21	1225.29
										R.GIAKAAEK.Y	42	394.199
										K.AAEKYMASAGIGDTAYFGPEAEFFVFDDVK.F + Oxidation (M)	43	1088.09
										K.YMASAGIGDTAYFGPEAEFFVFDDVK.F	86	1424.06
										K.FKVEMNK.V + Oxidation (M)	32	456.197
										K.DYEDGNLGHRPGVK.G	21	519.542
										K.GGYFPVAPVDSGSDLRAEMLSVLAEMGVPVEK.H + Oxidation (M)	26	1112.81
										R.AEMLSVLAEMGVPVEK.H	95	851.855
										K.HHHEVAASQHELGIK.F	69	564.898
										K.FDTLVR.T	35	375.636
										R.TGDNMQYYK.Y	75	560.136
										R.TGDNMQYYK.Y + Oxidation (M)	74	568.155
										K.YVVHNVAHAYGK.T	71	679.234
										K.ALNAFTNPTTNSYK.R	66	771.299
										K.ALNAFTNPTTNSYKR.L	46	849.318
										K.RLVPGYEAPVLLAYSAR.N	25	937.966
										R.SASCRIPYVASPK.G + Carbamidomethyl (C)	42	479.2
										R.IPYVASPK.G	43	437.677
										K.IHPGEAMDK.N	40	499.174
										K.IHPGEAMDKNLYDLPAEELAK.V	52	1177.49
										K.NLYDLPAEELAK.V	47	688.263
										K.NLYDLPAEELAKVPTVCGSLR.E + Carbamidomethyl (C)	34	782.331
										K.VPTVCGSLR.E + Carbamidomethyl (C)	34	494.654
										K.VPTVCGSLREALDSLK.A + Carbamidomethyl (C)	15	582.262
										R.EALDSLK.A	56	388.187
										R.EALDSLKADSAFLQK.G	57	545.92
										K.ADSAFLQK.G	51	440.208
										K.GDVFTKDMIESYIDLR.T	67	951.402
										K.DMIESYIDLR.T	47	627.741
										K.DMIESYIDLRTEELLAFETMPHPIEYK.M	20	821.598
										R.TEELLAFETMPHPIEYK.M	70	1024.42
3004	down	conserved protein of unknown function; CBS domain	YP_005029906	gi|392380710	527	4.71	15884	5.55	0.59	K.LVPDVVKSQELILVTEDTSVLTVSK.L	50	904.811	unknown
										K.SQELILVTEDTSVLTVSK.L	82	981.48
										K.LMAEKNIGAVLVVNHGDLVGIVTER.D	26	662.588
										K.NIGAVLVVNHGDLVGIVTER.D	55	692.353
										R.HLPITQGK.R	41	447.236
										R.HLPITQGKR.A	49	350.513
										K.RAVGIVSIR.D	26	485.784
										R.AVGIVSIR.D	56	407.736
										R.AVGIVSIRDLFK.L	75	659.338
										K.LAYEHLVEEVEFR.D	69	817.375
		GloB, glyoxalase I	YP_005031332	gi|392382135	450	0.85	14844	5.53	0.52	M.SQFRLLHTMLR.V	21	467.906	Thiolesterase that catalyzes the hydrolysis of S-D- lactoyl-glutathione to form glutathione and D-lactic acid
										R.LLHTMLR.V + Oxidation (M)	26	450.223
										R.LLHTMLRVYDLEK.S	22	815.922
										R.VYDLEK.S	36	383.676
										R.VYDLEKSLDFYTR.L	82	824.855
										K.SLDFYTR.L	25	451.207
										K.SLDFYTRLLGMK.L	28	481.881
										K.SLDFYTRLLGMK.L + Oxidation (M)	25	487.232
										R.RNDYEGGR.F	42	483.681
										R.FTLAFVGYGDEK.D	61	673.795
										K.EGVKIPRPPGPMK.H	34	703.377
										K.IPRPPGPMK.H	34	496.766
										K.IPRPPGPMK.H + Oxidation (M)	34	504.761
										K.VELIETK.-	39	416.224
		RplT, 50S ribosomal subunit protein L20	YP_005029891	gi|392380695	248	0.54	14060	11.16	0.47	K.ALQYAYR.D	48	442.709	Binds directly to 23S ribosomal RNA and is necessary for the in vitro assembly process of the 50S ribosomal subunit. It is not involved in the protein synthesizing functions of that subunit
										R.QYGLTYSR.F	41	494.224
										K.LAGIEIDRK.V	44	507.774
										K.VLSDLAAREPEAFK.A	19	515.92
										K.AIVDQAQAALASK.A	83	643.316
		conserved protein of unknown function	YP_005029727	gi|392380531	196	1.23	15322	5.85	0.55	K.HWPVEVR.L	19	461.722	unknown
										K.RLEVDFDNGQTFSYPAEFLR.V	31	802.021
										R.VHSPSAEVQGHGPGQK.Q	63	807.859
										R.HVGIMSLEAIGHYALR.I	46	589.616
										R.IVFDDLHDSGIYSWK.L	37	598.93
		FabD, Dehydratase	ACF77130	gi|194595687	138	0.75	16411	5.54	0.22	R.LFRDTGAITGTSLGGSGGDELR.W	41	727.336	Catalyzes the dehydration of L-2-keto-3-deoxyarabonate (L-KDA) to alpha-ketoglutaric semialdehyde (alphaKGSA). Is involved in a degradation pathway of L-arabinose that allows A.brasilense to grow on L-arabinose as a sole carbon source.
										R.VRVEVVEAIPSR.R	46	677.382
										R.VEVVEAIPSR.R	51	549.78
3005	down	PyrE, orotate phosphoribosyltransferase	YP_005030233	gi|392381037	969	6.62	26342	5.46	0.53	-.MIPDAWDIELR.E	62	679.799	Catalyzes the transfer of a ribosyl phosphate group from 5-phosphoribose 1-diphosphate to orotate, leading to the formation of orotidine monophosphate (OMP)
										-.MIPDAWDIELR.E + Oxidation (M)	48	687.794
										-.MIPDAWDIELREGAASVAR.H	27	700.631
										-.MIPDAWDIELREGAASVAR.H + Oxidation (M)	35	705.945
										R.EGAASVAR.H	68	380.662
										R.HLIETGCVR.Y + Carbamidomethyl (C)	43	542.7
										R.YDPEHLCNHGSGLVSPVHLEGR.R + Carbamidomethyl (C)	25	618.991
										R.LLSYPAVR.D	35	459.747
										R.LELPLVFVR.K	51	543.303
										R.LELPLVFVRK.E	30	405.233
										R.KEAPEGLQGYK.H	53	610.267
										K.EAPEGLQGYK.H	27	546.281
										K.EAPEGLQGYKHR.I	27	462.187
										R.IEGRVEPGWR.V	38	599.784
										R.VEPGWR.V	46	372.145
										R.VEPGWRVLLVEQIAADGHR.K	24	715.684
										R.VLLVEQIAADGHR.K	95	710.817
										R.VLLVEQIAADGHRK.A	70	774.879
										R.FAQPLK.E	41	352.151
										R.FAQPLKEAGCDVR.D + Carbamidomethyl (C)	44	745.827
										K.EAGCDVR.D + Carbamidomethyl (C)	52	403.644
										R.WTAEHQK.G	31	450.185
										R.WTAEHQKGR.K	66	556.751
		conserved hypothetical protein; putative proteasome-type protease domain	YP_005032989	gi|392383793	697	2.18	27244	5.9	0.46	R.TNAGVDHISIFSK.M	75	694.799	unknown
										K.MHVFEEPGDR.M	63	608.726
										R.DGHALKEQR.V	37	527.232
										K.YGKPILDR.A	45	481.234
										R.ALNHNTPIEEGMK.L	30	485.212
										R.ALNHNTPIEEGMKLVLISMDSTLR.S	35	671.312
										R.ALNHNTPIEEGMKLVLISMDSTLR.S + Oxidation (M)	25	675.297
										K.LVLISMDSTLR.S	75	624.305
										R.SNLTVGLPLDLIAYR.R	71	822.921
										R.SNLTVGLPLDLIAYRR.D	23	900.968
										R.IGEDDPCFK.E + Carbamidomethyl (C)	54	540.698
										R.IGEDDPCFKEISDGWSQALR.E + Carbamidomethyl (C)	67	774.978
										K.EISDGWSQALR.E	52	631.263
										K.EISDGWSQALREAFR.S	41	588.924
										R.SLPPPRWAD.-	30	519.736
		putative Cyclohexadienyl dehydratase precursor [Includes: Prephenate dehydratase ; Arogenate dehydratase ]	YP_004986871	gi|392379712	531	0.88	29971	8.75	0.43	K.TGELTGFYVDAAR.A	84	700.302	unknown
										R.ATVVDFTKPIFYLGSVAVVK.N	58	718.698
										R.FASLADMNKPDVR.I	43	732.326
										R.IAVVQGTAAEDFVR.R	46	738.354
										K.MTSLAGGNLTAGFMEVAAGR.A	120	977.449
										R.ADASFEDLFTATR.F	100	722.303
										R.ADASFEDLFTATRFTEQQPGVK.M	23	820.039
										R.FTEQQPGVK.M	35	517.234
3008	down	putative acyl dehydratase	YP_005030844	gi|392381647	247	2.2	15854	5.89	0.26	K.LPGPGAIYMSQTVR.F	40	745.354	unknown
										K.LPGPGAIYMSQTVR.F + Oxidation (M)	38	753.344
										R.FKAPVR.A	32	359.182
										R.AGDTVTAR.A	68	395.679
										R.ATVTEIIPEK.R	49	550.775
										R.ATVTEIIPEKR.R	56	628.823
		4-alpha-hydroxy-tetrahydropterin dehydratase (fragment), partial	YP_005030915	gi|392381718	198	3.11	12874	5.42	0.46	R.DYRFSNFR.E	35	368.806	Involved in tetrahydrobiopterin biosynthesis. Seems to both prevent the formation of 7-pterins and accelerate the formation of quinonoid-BH2. May also have a positive regulatory role in the expression of phhA
										R.EAQHFAMR.V	41	495.167
										R.EAQHFAMR.V + Oxidation (M)	27	503.184
										R.GLHENDFIMAAK.V	46	673.263
										R.GLHENDFIMAAK.V + Oxidation (M)	42	454.515
										K.VEGLMDEPYAPVSESMGDVSPTAR.R	72	1269.02
										K.VEGLMDEPYAPVSESMGDVSPTAR.R + Oxidation (M)	73	1277.01
										K.VEGLMDEPYAPVSESMGDVSPTAR.R + 2 Oxidation (M)	36	856.996
3011	up	conserved protein of unknown function	YP_004984441	gi|392377282	733	15.7	19893	5.41	0.52	K.ANHALDHNLR.L	45	580.764	unknown
										R.LWVAIK.T	34	365.194
										R.LWVAIKTVLQNEENTLDSEVK.A	24	810.411
										K.TVLQNEENTLDSEVK.A	62	859.821
										K.TVLQNEENTLDSEVKANLR.N	80	1087.04
										K.ANLRNLAQYVTVTTMEATQGSIEAR.K	75	913.085
										R.NLAQYVTVTTMEATQGSIEAR.K	127	1141.98
										R.NLAQYVTVTTMEATQGSIEAR.K + Oxidation (M)	125	1150.01
										R.NLAQYVTVTTMEATQGSIEARK.L	44	603.527
										R.NLAQYVTVTTMEATQGSIEARK.L + Oxidation (M)	23	809.709
										R.KLVSLSR.I	42	401.729
										R.MVQERAYEIWER.E	47	537.214
										R.MVQERAYEIWER.E + Oxidation (M)	26	542.569
										R.AYEIWER.E	35	483.664
										R.EMDHWLRAEGEIAELLTNR.-	21	571.492
										R.EMDHWLRAEGEIAELLTNR.- + Oxidation (M)	30	575.503
										R.AEGEIAELLTNR.-	77	658.307
3309	down	putative CDP-tyvelose-2-epimerase	YP_005033016	gi|392383820	1309	4.81	39777	5.42	0.71	-.MEGKTLVTGGAGFVGCNLVK.N + Carbamidomethyl (C)	56	685.303	unknown
										K.TLVTGGAGFVGCNLVK.N + Carbamidomethyl (C)	64	531.583
										K.TLVTGGAGFVGCNLVKNLLEDGR.D + Carbamidomethyl (C)	25	797.375
										K.NLLEDGR.D	26	408.686
										R.DVVVLDALLRPGSER.N	39	819.898
										R.NAAWLQTLNAGSR.L	55	467.883
										R.LTFMKADVR.D	47	540.76
										R.LTFMKADVR.D + Oxidation (M)	36	548.762
										K.ADVRDFAAVK.S	37	364.494
										K.SCMAGAEEVYHLAGQVAVTSSLDDPR.T + Carbamidomethyl (C)	56	921.708
										R.TDFDINALGTFNVLEAAR.R	86	983.928
										R.TDFDINALGTFNVLEAARR.M	37	708.317
										R.MKTPPK.V	36	351.171
										R.MKTPPK.V + Oxidation (M)	40	359.17
										K.TPPKVVFTSTNK.V	62	659.818
										K.VVFTSTNK.V	32	448.196
										R.FVDRPLGVSEAEPLDFHSPYGCSK.G + Carbamidomethyl (C)	16	677.532
										K.GAADQYVR.D	62	440.188
										K.GAADQYVRDYAR.I	39	692.735
										R.DYARIYDLPTVVFR.M	34	576.591
										R.IYDLPTVVFR.M	49	611.8
										R.MSCIYGPR.Q + Carbamidomethyl (C)	31	492.155
										R.MSCIYGPR.Q + Carbamidomethyl (C); Oxidation (M)	58	500.191
										R.DVLFVEDLVR.A	71	602.724
										R.LATEKIEVSR.G	61	573.248
										K.IEVSRGQVFNIGGGPENTISVWR.E	43	839.058
										R.GQVFNIGGGPENTISVWR.E	111	965.96
										R.EFGEMLSTLR.G	52	591.757
										R.EFGEMLSTLR.G + Oxidation (M)	38	599.746
										R.GAPVEADFSDWRPGDQPCYVSDIR.K + Carbamidomethyl (C)	38	913.026
		putative NH(3)-dependent NAD(+) synthetase	YP_004985433	gi|392378273	670	1.79	37026	5.73	0.5	-.MLNALHPFDANALSLDCAAAAR.E + Carbamidomethyl (C)	62	781.33	unknown
										R.EIEQFIQR.T	53	531.737
										R.VLAILMPEKESSPDSTR.R	41	624.957
										R.RLFPEYGPGWK.Q	52	675.314
										K.IGLAAGLLDADRVNYFTMTVESPEGDR.Q	49	970.763
										R.MPVDVYLSVVAATNLK.Q	70	860.424
										R.KTMEYTHADR.L	24	417.837
										K.TMEYTHADR.L	48	562.212
										R.GGDGLADLKPIAHLFK.T	38	413.698
										R.GVPEDEAAR.A	47	472.195
										R.ALNLSVEQVR.R	46	564.786
										R.ALNLSVEQVRR.V	45	428.873
										R.VYKDIVLK.R	41	489.266
										R.NAALVQPVEVDGSDA.-	53	742.797
4201	down	putative ABC transporter, substrate-binding component	YP_005031394	gi|392382197	1464	6.59	35917	6.85	0.76	K.LAVGGKPLLYYLPLTVAER.L	62	1036.99	unknown
										R.LGYFKEAGLNVEINDFGGGAK.S	87	1099.95
										K.SLQALVGGSADIVTGAFDHTVQMQAK.G	79	1322.55
										K.GQPITAVALLGR.Y	47	598.251
										K.GQPITAVALLGRYPGIVLAAVNK.A	45	774.392
										R.YPGIVLAAVNK.A	80	572.798
										K.AGTITSIK.E	33	395.706
										K.AGTITSIKELK.G	37	387.531
										K.RGEIDAIANLDPVISQLEADGDVTTIADTR.T	55	1056.79
										R.GEIDAIANLDPVISQLEADGDVTTIADTR.T	84	1004.78
										R.TEKGTLDTYGGPYPAAVLYTTPAFIK.E	33	925.411
										K.GTLDTYGGPYPAAVLYTTPAFIK.E	111	1208.53
										K.GTLDTYGGPYPAAVLYTTPAFIKENPK.T	25	962.099
										K.ENPKTTQALVDVFVR.T	50	858.888
										K.TTQALVDVFVR.T	66	624.802
										K.TTQALVDVFVRTLK.W	48	795.91
										R.TLKWLDQAK.T	25	368.15
										K.WLDQAKTEDVLK.V	67	723.282
										K.TEDVLK.V	34	352.642
										R.FSQEGAEAAYKVLK.A	71	770.779
										K.VLKAFDK.A	41	410.717
										K.AFDKAVAATDIDLSK.T	89	782.796
										K.AVAATDIDLSKTYTNAYVEDSLK.R	59	830.019
										K.TYTNAYVEDSLK.R	74	702.272
										K.TYTNAYVEDSLKR.I	58	780.309
		RplY, 50S ribosomal protein L25	YP_004987219	gi|392380061	231	0.76	21934	5.68	0.38	M.TQIVPLSAEAR.D	46	592.79	This is one of the proteins that binds to the 5S RNA in the ribosome where it forms part of the central protuberance. Binds to the 5S rRNA independently of L5 and L18. Not required for binding of the 5S rRNA/L5/L18 subcomplex to 23S rRNA
										R.DGRIPAVIYGGK.Q	49	415.871
										R.IPAVIYGGK.Q	41	459.236
										K.QAPIMISLEKFTFTR.V	23	594.612
										R.VLNQAGFFTHLFDVTVDGATHR.V	21	815.702
										R.DVQFHPVTDVPLHVDFLR.V	52	711.973
4302	down	putative NH(3)-dependent NAD(+) synthetase	YP_004985433	gi|392378273	682	14.46	37026	5.73	0.71	-.MLNALHPFDANALSLDCAAAAR.E + Carbamidomethyl (C)	64	1171.55	unknown
										-.MLNALHPFDANALSLDCAAAAREIEQFIQR.T + Carbamidomethyl (C); Oxidation (M)	20	851.12
										R.EIEQFIQR.T	53	531.716
										R.TVAHDLKR.Q	40	470.214
										R.VLAILMPEK.E	46	507.257
										R.VLAILMPEKESSPDSTR.R	58	936.879
										R.VLAILMPEKESSPDSTR.R + Oxidation (M)	45	630.274
										K.ESSPDSTR.R	50	439.65
										R.LLCESLGIEPIMENLTAPLTALGCYDRR.D + 2 Carbamidomethyl (C); Oxidation (M)	73	1074.48
										R.RLFPEYGPGWK.Q	48	675.258
										R.LFPEYGPGWK.Q	53	597.257
										R.LFPEYGPGWKQK.I	37	725.331
										K.IGLAAGLLDADR.V	83	592.769
										K.IGLAAGLLDADRVNYFTMTVESPEGDR.Q + Oxidation (M)	68	976.083
										R.VNYFTMTVESPEGDR.Q	72	872.855
										R.VNYFTMTVESPEGDRQTSR.M	48	739.627
										R.MPVDVYLSVVAATNLK.Q	81	860.409
										R.MPVDVYLSVVAATNLK.Q + Oxidation (M)	126	868.399
										R.MPVDVYLSVVAATNLKQR.V	55	668.64
										R.MPVDVYLSVVAATNLKQR.V + Oxidation (M)	27	673.991
										R.KTMEYTHADR.L	54	626.236
										R.KTMEYTHADR.L + Oxidation (M)	39	423.169
										K.TMEYTHADR.L	53	562.193
										K.TMEYTHADR.L + Oxidation (M)	58	570.202
										K.TMEYTHADRLNYAVLGTPNR.L	19	581.255
										R.LNYAVLGTPNR.L	73	609.276
										R.LNYAVLGTPNRLEYELGFFVR.G	41	824.369
										R.LEYELGFFVR.G	69	636.779
										R.GGDGLADLKPIAHLFK.T	55	826.381
										K.LDLALCAYGR.G + Carbamidomethyl (C)	55	576.26
										R.GVPEDEAAR.A	51	472.202
										R.GVPEDEAARALNLSVEQVR.R	34	684.957
										R.ALNLSVEQVR.R	57	564.722
										R.ALNLSVEQVRR.V	24	428.89
										R.ILRNAALVQPVEVDGSDA.-	56	933.921
										R.NAALVQPVEVDGSDA.-	56	742.781
		putrescine ABC transporter, periplasmic binding protein	YP_005031637	gi|392382440	439	2.97	39219	7.59	0.51	K.KPVNIYIWNDYLGESTLADFTK.A	109	1294.07	unknown
										K.KPVNIYIWNDYLGESTLADFTKATGYDTK.V	19	831.623
										K.ATGYDTK.V	43	378.143
										K.ATGYDTKVDLYDSLELLEQK.V	80	1151
										K.VDLYDSLELLEQK.V	110	782.803
										K.VDLYDSLELLEQKVLVGK.S	38	687.678
										K.SGYDVIVPTAEPTLSR.M	33	568.934
										K.AKIPNLK.N	32	392.183
										K.IPNLKNVDPK.V	40	569.259
										K.NVDPKVLK.L	31	456.743
										K.FAVPYLGGTVGIAIIPEK.I	68	922.916
										K.IKAVAPDVPLDSWDLIFKPEVAK.K	29	638.57
										K.AVAPDVPLDSWDLIFKPEVAK.K	40	1155.51
										K.AVAPDVPLDSWDLIFKPEVAKK.V	28	610.301
										K.EDLDKVEK.T	44	488.211
										K.TLLAVRPYIK.Q	44	587.264
										K.NGVKVEYITPK.E	49	416.52
										K.VEYITPK.E	49	425.173
										K.EGVQVWWDTLAIPADAPNK.E	91	1055.42
										K.TNPAVFLPENSSLK.L	33	758.817
										K.TNPAVFLPENSSLKLFALK.S	50	1044.99
4411	down	putative ATPase (MoxR-like)	YP_004985721	gi|392378561	1228	5.36	37788	5.67	0.62	K.TRLVETLGTVLGLAEK.R	31	567.301	unknown
										R.LVETLGTVLGLAEK.R	71	721.843
										R.LVETLGTVLGLAEKR.I	78	799.89
										R.IQCTPDLMPADILGSEVLEENEQGR.R + Carbamidomethyl (C)	49	938.718
										R.FIPGPVFSQLLMADEINR.A	87	1023.95
										R.FIPGPVFSQLLMADEINR.A + Oxidation (M)	73	1031.96
										R.ASPRTQSALLQAMQER.R	23	596.274
										R.TQSALLQAMQER.R	75	688.283
										R.TQSALLQAMQER.R + Oxidation (M)	62	696.292
										R.TQSALLQAMQERR.V	36	766.317
										R.VSVAGHYHALPQPFHVLATQNPLEQEGTYPLPEAQLDR.F	15	1056.48
										R.RVPVSEGVVDGILDLVR.R	52	608.312
										R.VPVSEGVVDGILDLVR.R	72	833.927
										R.RGRPEATDLPEVQR.H	46	541.883
										R.GRPEATDLPEVQR.H	65	734.288
										R.HVAWGPGPR.A	40	488.672
										R.ASQALMLAAR.A	92	516.192
										R.ASQALMLAAR.A + Oxidation (M)	38	524.247
										R.ARAVLDGR.L	44	429.205
										R.AVLDGRLAPSLDDVVALAKPVLR.H	24	796.753
										R.LAPSLDDVVALAKPVLR.H	96	888.936
										R.HRMALNFAAR.A	46	396.185
										R.MALNFAAR.A	56	447.173
										R.MALNFAAR.A + Oxidation (M)	54	455.182
										R.ADGITLDDIINR.L	50	658.306
										R.ADGITLDDIINRLCAPLS.- + Carbamidomethyl (C)	79	978.909
		branched-chain amino acid ABC transporter,substrate-binding periplasmic component	YP_005031522	gi|392382325	549	1.25	39083	6.37	0.37	K.LKLEVGDDACDPK.Q + Carbamidomethyl (C)	46	487.213	branched-chain amino acid ABC transporter, periplasmic amino acid-binding protein
										K.QAVAVANQLAK.A	59	556.77
										R.DDQQGQIAGK.Y	63	530.213
										K.NVAILHDKSAYGK.G	34	472.553
										K.ALNAGGQKEK.I	42	508.227
										K.IYEAYTAGEKDYSALVSK.L	25	669.986
										K.LKQEAVDVVYVGGYHTEAGLLAR.Q	31	830.043
										R.KNSYNTVIGK.I	75	562.265
										K.NSYNTVIGK.I	46	498.206
										K.IGFDAKGDVTSPAYVWYR.W	27	682.302
										K.GDVTSPAYVWYR.W	46	707.271
										R.WNNGQYAQVK.-	57	604.254
6208	up	conserved protein of unknown function; putative nucleoside triphosphate hydrolase domain	YP_004987060	gi|392379902	620	1.3	34221	6.01	0.46	K.ALEDLGYEAVDNLR.L	90	789.347	unknown
										R.LSLVPALLEQADPR.K	55	761.394
										R.KRPLALVIDSR.T	25	634.364
										K.RPLALVIDSR.T	26	570.315
										R.LVFLDCGDETLQRR.F + Carbamidomethyl (C)	32	574.587
										R.RHPLAIDRPVPDGIQLER.T	20	521.263
										K.QQADVTIDTTQLSIHDLRR.I	47	553.259
										R.MGLPREADLVFDVR.F	30	539.92
										R.EADLVFDVR.F	54	532.229
										R.HLTDLLQPLLPR.Y	51	708.389
										R.YNQEGK.S	34	369.652
										R.YNQEGKSYLTIAVGCTGGK.H + Carbamidomethyl (C)	41	682.622
										K.SYLTIAVGCTGGK.H + Carbamidomethyl (C)	56	663.794
										R.SVFVAER.L	41	404.192
		GalU, UTP-glucose-1-phosphate uridylyltransferase	YP_004987194	gi|392380036	222	0.34	32201	5.94	0.25	R.KVVFPVAGLGTR.F	34	415.231	May play a role in stationary phase survival
										K.VVFPVAGLGTR.F	45	558.298
										R.QQVPLGLGHAVWCAR.A + Carbamidomethyl (C)	23	564.594
										R.GLVEKPKPEEAPSTLSIIGR.Y	25	531.023
										R.YILQPEVFDHLEK.Q	35	544.249
										R.YILQPEVFDHLEKQQR.G	18	511.486
										K.LIGTQPFHGLR.F	42	619.821
7005	up	CheW, chemotaxis signal transduction protein	YP_004985594	gi|392378434	565	1.77	18178	6.59	0.53	M.SNAKLPATTK.K	47	515.73	purine-binding chemotaxis protein; Involved in the transmission of sensory signals from the chemoreceptors to the flagellar motors. It physically bridges cheA to the MCPs (methyl-accepting chemotaxis proteins) to allow regulated phosphotransfer to cheY and cheB
										R.ITRIPLAPPEVAGSLNLR.G	26	639.687
										R.IPLAPPEVAGSLNLR.G	65	773.914
										R.IPLAPPEVAGSLNLRGR.I	23	880.476
										R.GRIVTAIDVR.L	55	367.205
										R.IVTAIDVR.L	59	443.688
										R.IVTAIDVRLR.L	45	578.319
										R.LRLGLTSRPK.D	20	380.885
										R.LGLTSRPK.D	54	436.192
										K.DKPGMSIVVDLR.G + Oxidation (M)	30	449.216
										R.NPATLDPR.W	36	442.218
										R.NPATLDPRWR.E	37	613.3
										R.WREVSTGIYR.L	34	633.772
										R.LLNFTTMEAA.-	36	555.75
										R.LLNFTTMEAA.- + Oxidation (M)	32	563.749
		maoC domain protein dehydratase	YP_004987304	gi|392380146	185	0.4	18348	6.21	0.27	M.PDVQEPR.T	47	420.691
										R.YLEDFTVGDVYEHRPGR.T	28	513.971	maoC domain protein dehydratase
										K.SVANLGWK.E	56	437.725
										R.SKVLDVR.E	40	408.732
7106	down	HisG, ATP-phosphoribosyltransferase	YP_004985474	gi|392378314	746	2.3	26315	6.23	0.58	R.ILKELRPLLAHAGIEPEAAFDDADSR.L	15	712.591	Catalyzes the condensation of ATP and 5-phosphoribose 1- diphosphate to form N'-(5'-phosphoribosyl)-ATP (PR-ATP)
										K.ELRPLLAHAGIEPEAAFDDADSR.L	31	624.024
										R.FATNIPNLSIIR.V	48	679.819
										R.LSVAEPVELGESDDPSR.W	80	900.343
										R.LSVAEPVELGESDDPSRWSHVR.V	37	822.352
										R.VATKYPEVTR.K	56	582.274
										R.KHFAAR.G	37	365.18
										R.GVQAECVK.L + Carbamidomethyl (C)	46	445.682
										K.LNGAMELAPTLGLCR.R + Carbamidomethyl (C)	55	808.36
										K.LNGAMELAPTLGLCRR.I + Carbamidomethyl (C)	26	591.276
										R.RIVDLVSTGSTLK.A	47	694.861
										R.IVDLVSTGSTLK.A	64	616.781
										R.IVDLVSTGSTLKANGLVEIEHIADVTSR.L	18	735.106
										K.ANGLVEIEHIADVTSR.L	100	862.407
										K.TRPEEISGWIDR.F	51	486.866
										K.TRPEEISGWIDRFR.E	34	441.196
		putative hydroxyacid oxidoreductase (Fe-S centre)	YP_005030054	gi|392380858	403	0.77	27597	6.31	0.44	M.ADTRPAPR.V	20	442.2	unknown
										R.VGLFVTCLVDVYRPTVGFAAVK.L + Carbamidomethyl (C)	29	804.401
										R.STIAAFEGFDHVVVPSGSCAGQIR.K + Carbamidomethyl (C)	36	835.684
										R.KHYPELLADDPAWAAR.A	35	618.277
										K.HYPELLADDPAWAAR.A	40	575.577
										K.TADIAGTK.A	55	388.684
										K.TADIAGTKADTLLAGDMGCLLNMAGK.L + Carbamidomethyl (C)	84	870.038
										K.ADTLLAGDMGCLLNMAGK.L + Carbamidomethyl (C)	66	925.889
										R.HVAEVLAGVTDTPPIGEPIK.S	34	681.668
		NarL, nitrate/nitrite response regulator protein	YP_004987477	gi|392380319	318	0.47	24183	6.44	0.44	-.MQSVSIFLIDANKLFR.E + Oxidation (M)	18	633.316	DNA-binding response regulator in two-component regulatory system with NarX (or NarQ); This protein activates the expression of the nitrate reductase (narGHJI) and formate dehydrogenase-N (fdnGHI) operons and represses the transcription of the fumarate reductase (frdABCD) operon in response to a nitrate/nitrite induction signal transmitted by either the narX or narQ proteins
										K.ALFSEGEFRITK.E	16	466.558
										K.DISPAALAQSLR.L	60	621.313
										R.LVMIGEK.V	36	395.205
										K.VFPTHLAALLITGK.A	32	740.9
										R.LLQGDSNK.M	41	437.707
										R.KINASNR.T	29	401.701
										R.TQAAIWALENGFGGK.V	63	781.861
										K.VEKPMEAVA.-	24	487.224
		putative dioxygenase	YP_005030889	gi|392381692	300	0.57	27827	5.9	0.17	R.ALYAMR.Y	40	362.667	unknown
										R.ALYAMR.Y + Oxidation (M)	29	370.661
										R.ALYAMRYAAPGAPALADR.V + Oxidation (M)	34	631.937
										R.YAAPGAPALADR.V	66	586.731
										R.YAAPGAPALADRVR.A	39	714.278
										R.KEGVLILGSGGAVHNLGDFR.F	30	510.497
										K.EGVLILGSGGAVHNLGDFR.F	63	955.946
										K.TLCPQAK.A + Carbamidomethyl (C)	29	409.182
		LbxA, UDP-N-acetylglucosamine acyltransferase	YP_005031329	gi|392382132	192	0.57	28049	6.25	0.2	R.LTSHVVVEGR.T	31	366.185	Involved in the biosynthesis of lipid A, a phosphorylated glycolipid that anchors the lipopolysaccharide to the outer membrane of the cell
										R.LAGLNLVGLER.R	76	577.81
										R.LLFGNEGTFAER.M	55	677.309
										R.MEEVGRDMGQQTLVADVLTFAR.A	31	822.7
		putative Cyclohexadienyl dehydratase precursor [Includes: Prephenate dehydratase ; Arogenate dehydratase ]	YP_004986871	gi|392379712	173	0.23	29971	8.75	0.2	K.TGELTGFYVDAAR.A	59	700.302	unknown
										R.ATVVDFTKPIFYLGSVAVVK.N	56	718.702
										R.IAVVQGTAAEDFVRR.T	29	544.594
										R.YVNEPALR.E	29	481.229
		PqqC, coenzyme PQQ (pyrroloquinoline quinone) synthesis protein C	YP_005031365	gi|392382168	133	0.38	29487	6.51	0.17	R.GQVQAWALNR.F	58	571.76	Ring cyclization and eight-electron oxidation of 3a-(2- amino-2-carboxyethyl)-4,5-dioxo-4,5,6,7,8,9-hexahydroquinoline- 7,9-dicarboxylic-acid to PQQ
										R.LTDGLGLDRDYVTSLR.G	33	598.615
										K.STLEAVASSLTELFAPAIHR.E	42	705.003
7305	down	NAD-dependent epimerase/dehydratase	YP_005033019	gi|392383823	1049	2.85	40028	6.23	0.58	R.RTFFGDEASTAWQR.Q	47	557.892	dTDP-glucose 4,6-dehydratase, NAD-dependent epimerase/dehydratase-related protein
										R.TFFGDEASTAWQR.Q	74	758.287
										R.TFFGDEASTAWQRQTLEQTLR.Q	60	829.002
										R.QTLEQTLR.Q	55	494.701
										R.YRHHAIDIR.D	38	394.181
										R.HHAIDIR.D	35	431.201
										R.DAAAIDALFER.H	59	596.246
										R.DPQMDFSVNANGTLNLLEAAR.R	39	759.325
										R.RHCPDAVFIFTSTNK.V + Carbamidomethyl (C)	39	598.253
										R.HCPDAVFIFTSTNK.V + Carbamidomethyl (C)	79	818.83
										R.YEIDPAHR.Y	37	500.691
										R.YAGGIAEDMSIDATLHSLFGASK.V	59	785.327
										R.YAGGIAEDMSIDATLHSLFGASK.V + Oxidation (M)	35	790.654
										K.VAADVLVQEYGR.Y	68	660.293
										R.CAVTGTR.Y + Carbamidomethyl (C)	32	382.652
										R.SAEVYNIGGGR.A	77	561.736
										R.ASNCSILEAVALCEEITGRPMDLAFK.E + 2 Carbamidomethyl (C)	51	965.738
										R.IGDHIWWVSSLDR.F	30	528.561
										R.IGDHIWWVSSLDRFR.S	17	472.459
										R.SHYPSWDIR.H	32	387.487
										R.NILTDIHDSNR.R	47	649.245
										R.NILTDIHDSNRR.R	34	485.216
										R.WRVEAVA.-	29	415.666
		Gap, glyceraldehyde-3-phosphate dehydrogenase (GAPDH)	YP_005031979	gi|392382782	388	0.55	36193	7.18	0.31	K.HLEAGAEK.V	40	427.688	glycolytic activity
										R.IVDTNHKDLHR.A	39	449.874
										R.AAALNMIPTSTGAAK.A	41	708.828
										K.AVGKVLPELK.G	33	527.295
										R.VPTPNVSVVDFK.F	66	651.312
										K.RATSVEEITK.A	49	567.266
										R.ATSVEEITK.A	30	489.222
										R.MSDTAVAMANAK.-	63	605.238
7601	up	GltA, citrate synthase (fragment), partial	YP_005031337	gi|392382140	498	22.85	30890	8.96	0.81	R.LIAKIPAIAAMAYK.Y	73	491.936	Carbohydrate Metabolism
										K.IPAIAAMAYK.Y	58	524.747
										K.IPAIAAMAYK.Y + Oxidation (M)	50	532.765
										K.IPAIAAMAYKYSVGQPFMYPR.N	53	792.03
										K.YSVGQPFMYPR.N	56	672.771
										K.YSVGQPFMYPR.N + Oxidation (M)	30	680.754
										R.NDLSYAENFLYMTFGTPCEPYK.V + Carbamidomethyl (C)	40	887.339
										R.NDLSYAENFLYMTFGTPCEPYKVNPVLSK.A + Carbamidomethyl (C)	22	850.114
										K.VNPVLSK.A	42	378.697
										K.AMDKIFILHADHEQNASTSTVR.L	38	621.78
										K.AMDKIFILHADHEQNASTSTVR.L + Oxidation (M)	34	625.76
										K.IFILHADHEQNASTSTVR.L	58	680.271
										K.MLEEIGSVDRIPEIVR.R	60	928.391
										K.MLEEIGSVDRIPEIVR.R + Oxidation (M)	42	936.436
										R.IPEIVR.R	23	363.71
										K.DKNDNFR.L	24	454.693
										K.NDNFRLMGFGHR.V	37	488.541
										R.LMGFGHR.V	40	409.192
										R.LMGFGHR.V + Oxidation (M)	30	417.17
										R.VYKNYDPR.A	34	527.726
										R.AQVMRK.T + Oxidation (M)	23	374.682
										R.KTCHEVLAELGIK.D + Carbamidomethyl (C)	16	499.909
										K.TCHEVLAELGIKDEPLLDIAMELEK.I + Carbamidomethyl (C); Oxidation (M)	41	721.328
										K.DEPLLDIAMELEK.I	46	758.336
										K.IALEDPYFVEK.K	64	662.286
										K.IALEDPYFVEKK.L	48	726.321
										K.KLYPNVDFYSGIILK.A	73	885.433
										K.LYPNVDFYSGIILK.A	66	821.422
										K.AMGFPTSMFTVLFAVAR.T + Oxidation (M)	87	931.416
										K.AMGFPTSMFTVLFAVAR.T + 2 Oxidation (M)	56	939.426
										R.TVGWISQWK.E	59	552.718
										R.TVGWISQWKEMIEDPVQK.I	56	1087.48
										R.TVGWISQWKEMIEDPVQK.I + Oxidation (M)	28	730.663
										K.EMIEDPVQK.I	44	544.735
										K.EMIEDPVQK.I + Oxidation (M)	31	552.733
										R.QLYTGATK.R	43	441.181
										R.QLYTGATKR.D	38	519.208
										R.DFIPLAER.G	52	480.729
										R.DFIPLAERG.-	39	509.245
8001	down	Nos, nitric oxide synthase	ACJ06410	gi|210062910	550	1.42	21182	6.37	0.51	R.SVAGTEVTVK.R	50	495.729	Catalyzes the production of nitric oxide
										R.SVAGTEVTVKR.V	48	573.79
										K.RVPELVPEEVR.Q	40	441.557
										R.VPELVPEEVR.Q	30	583.785
										R.VPELVPEEVRQK.A	21	474.905
										K.AHFKEEPNIPIADPNELANYDAIILGVPTR.Y	32	830.139
										K.EEPNIPIADPNELANYDAIILGVPTR.Y	29	945.437
										R.YGNMPGQMK.N	45	513.2
										K.NFLDQTGGLWAK.G	68	675.305
										K.NFLDQTGGLWAKGALVGK.V	22	625.641
										R.QPSAVELDGAR.Y	37	571.759
										R.YQGRHVAEIAK.K	21	424.538
										R.HVAEIAK.K	52	384.196
										R.HVAEIAKK.L	40	448.234
		SodA, superoxide dismutase	YP_004987079	gi|392379921	504	3.47	27360	8.04	0.43	K.HHQAYVDNLNK.A	30	446.849	Destroys radicals which are normally produced within the cells and which are toxic to biological systems
										K.ALANHGDLQAMPLADLLK.R	78	945.959
										K.ALANHGDLQAMPLADLLK.R + Oxidation (M)	46	953.949
										K.ALANHGDLQAMPLADLLKR.V	46	682.995
										K.RVPELPESIR.T	47	598.267
										R.VPELPESIR.T	30	520.258
										R.NNGGGHANHSMFWSIMGPNAGGAPDGEVGAAITR.D	42	838.327
										R.DFGSFDDFK.T	38	539.194
										R.DFGSFDDFKTR.F	57	667.759
										K.TRFNTAGAGQFGSGWVFVTADPSSGK.L	47	882.38
										R.FNTAGAGQFGSGWVFVTADPSSGK.L	76	1194.5
8104	down	protein of unknown function; putative response regulator domain	YP_005031959	gi|392382762	766	2.47	25175	6.45	0.51	R.ENEPMVYLR.L	39	575.741	unknown
										R.SRIVVVLSSR.E	45	558.32
										R.INELLDLGLEGHCLMPK.Q + Carbamidomethyl (C)	29	651.308
										R.LGVDEIR.L	51	401.185
										R.LGVDEIRLTLLPR.L	47	498.929
										R.LTLLPR.L	42	356.721
										R.LTLLPRLSEPEFETLR.L	25	638.681
										R.LSEPEFETLR.L	45	610.768
										R.LSEPEFETLRLLGQGLNNR.T	42	729.336
										R.LLGQGLNNR.T	53	492.748
										R.TIANQLDLSEAVIK.S	68	757.827
										R.TIANQLDLSEAVIKSMVR.S	69	994.501
										R.TIANQLDLSEAVIKSMVR.S + Oxidation (M)	40	668.654
										R.SVLSKLHFR.N	45	543.786
										R.NRTEAGVFAAR.Q	47	596.259
										R.TEAGVFAAR.Q	47	461.186
										R.TEAGVFAARQQGALQSAR.E	27	620.966
										R.QQGALQSAR.E	45	479.712
		putative phosphate starvation-inducible protein with ATPase activity, PhoH-like	YP_005030899	gi|392381702	506	1.57	26611	6.53	0.74	R.DQSYLR.K	16	391.176	unknown
										K.VKPQSPNQK.R	30	513.261
										R.LMEAIKDHNLVVALGPAGTGK.T	66	712.03
										R.LMEAIKDHNLVVALGPAGTGK.T + Oxidation (M)	18	538.269
										K.TYLAISSAVEALEEGKVDR.I	48	684.33
										R.IVLSRPAIEAGESIGYLPGDMHEK.M	31	861.413
										R.IVLSRPAIEAGESIGYLPGDMHEK.M + Oxidation (M)	23	650.303
										K.MAPFLRPLYDALSER.L + Oxidation (M)	17	598.951
										R.ALMADGTIEIAPVGFMR.G	69	896.42
										R.ALMADGTIEIAPVGFMR.G + Oxidation (M)	99	904.422
										R.ALMADGTIEIAPVGFMRGR.T + Oxidation (M)	20	674.319
										R.GRTLNNAFVVIDEAQNCTYAQIK.M + Carbamidomethyl (C)	74	875.739
										R.TLNNAFVVIDEAQNCTYAQIK.M + Carbamidomethyl (C)	81	804.691
										R.HPLVASMLTVL.-	16	590.816
		putative 3-oxoacyl-(acyl-carrier-protein) reductase	YP_005030508	gi|392381311	230	0.27	26447	6.79	0.22	K.TVILTGASR.G	53	459.246	unknown
										R.GIGHATVQR.F	37	469.731
										R.GFAAPLSR.A	37	409.704
										K.AALSGLTR.E	43	394.717
										R.EMAVEFAEIGVR.V	51	675.807
9104	down	NarP, two-component transcriptional regulator (with NarX) of nitrate reductase	YP_005032420	gi|392383223	836	8.77	24802	7.02	0.67	-.MDPVNVFLIDANK.L	55	738.335	This protein activates the expression of the nitrate reductase (narGHJI) and formate dehydrogenase-N (fdnGHI) operons and represses the transcription of the fumarate reductase (frdABCD) operon in response to a nitrate/nitrite induction signal transmitted by either the narX or narQ proteins
										-.MDPVNVFLIDANK.L + Oxidation (M)	84	746.336
										K.RLFENTPFK.V	38	576.274
										R.LFENTPFK.V	56	498.214
										R.LFENTPFKVMGEAGTLR.E	49	637.284
										R.LFENTPFKVMGEAGTLR.E + Oxidation (M)	41	642.618
										K.VMGEAGTLR.E	56	467.188
										K.VMGEAGTLR.E + Oxidation (M)	28	475.218
										R.ALRDGHPGIR.V	41	546.25
										R.DGHPGIR.V	28	376.171
										R.DGHPGIRVVILTTDLCTR.R + Carbamidomethyl (C)	25	674.984
										R.VVILTTDLCTR.R + Carbamidomethyl (C)	69	645.795
										R.VVILTTDLCTRR.L + Carbamidomethyl (C)	45	723.84
										R.LSGALGAGAHGYLMK.D	44	482.546
										K.DIACEALMQSLK.L + Carbamidomethyl (C)	75	689.787
										K.DIACEALMQSLK.L + Carbamidomethyl (C); Oxidation (M)	65	697.792
										K.LVMMGEK.V	35	404.175
										K.LVMMGEK.V + Oxidation (M)	40	412.179
										K.GLSQREIQILR.C	34	438.214
										R.CLLNGNSNK.M + Carbamidomethyl (C)	39	510.206
										K.MIANHLHITEATVK.V	34	526.578
										K.MIANHLHITEATVK.V + Oxidation (M)	32	531.913
										R.KINASNR.T	37	401.676
										R.TQAAIWALNNGIGDQPAEAAGVSANVV.-	41	879.742
		conserved protein of unknown function; putative cysteine hydrolases domain	YP_004987215	gi|392380057	531	0.99	27565	6.31	0.42	-.MITLGALNDITHIR.H	48	523.256	unknown
										-.MITLGALNDITHIR.H + Oxidation (M)	25	528.587
										R.HAFFTR.T	27	389.664
										R.AAARMDVPPER.L + Oxidation (M)	28	410.179
										R.MDVPPER.L	32	422.176
										R.MDVPPER.L + Oxidation (M)	41	430.174
										R.VIGAAHAGWK.G	49	505.246
										K.GAKGGVLEATIAR.M	55	621.82
										K.GGVLEATIAR.M	33	493.733
										R.MEELGAKR.N	47	467.213
										R.NRIVAAIGPCIAQR.S + Carbamidomethyl (C)	39	513.588
										R.IVAAIGPCIAQR.S + Carbamidomethyl (C)	60	634.824
										R.NRDYFAPAR.R	32	555.24
										R.DYFAPAR.R	22	420.177
										R.CPNDTVVEEDRFFSYR.R + Carbamidomethyl (C)	31	678.597
										R.GEKDYGR.G	21	412.674
